# Supplementary material for: Multiplate Platelet Function Testing upon Emergency Room Admission Fails to Provide Useful Information in Major Trauma Patients Not on Platelet Inhibitors
Source: J Clin Med. 2022 May 5;11(9):2578. doi: 10.3390/jcm11092578 (PMC9100631; doi:10.3390/jcm11092578)
Supplement: Supplementary file 1 [file jcm-11-02578-s001.zip]

Archive with 1 entries (1 files):
- jcm-1690700-supplementary.pdf
